# Supplementary material for: A Case Series and Literature Review of Alveolar Echinococcosis in Kashmir, India: An Emerging Endemic Zone for Echinococcus multilocularis
Source: Life (Basel). 2024 Jun 24;14(7):794. doi: 10.3390/life14070794 (PMC11277966; doi:10.3390/life14070794)
Supplement: Supplementary file 1 [file life-14-00794-s001.zip]

Archive with 2 entries (2 files):
- Supplimentary Annexure Document S1 Volumetery.pdf
- Supplimentray Annexure Document S2 Systematic review.pdf
